# Supplementary material for: CBD2023: A Hypercomplex Bangla Handwriting Character Recognition Data for Hierarchical Class Expansion
Source: Data Brief. 2023 Dec 8;52:109909. doi: 10.1016/j.dib.2023.109909 (PMC10789996; doi:10.1016/j.dib.2023.109909)
Supplement: Supplementary file 1 [file mmc1.zip › Figure 4.drawio]

<mxfile host="app.diagrams.net" modified="2023-11-27T08:49:31.263Z" agent="Mozilla/5.0 (Windows NT 10.0; Win64; x64) AppleWebKit/537.36 (KHTML, like Gecko) Chrome/119.0.0.0 Safari/537.36" etag="kxqHEMqZNQgAtKX3nWwc" version="22.1.4" type="device">
  <diagram name="Page-1" id="Ts8o8mSY2FxdUO3Tb1w0">
    <mxGraphModel dx="1114" dy="560" grid="1" gridSize="10" guides="1" tooltips="1" connect="1" arrows="1" fold="1" page="1" pageScale="1" pageWidth="827" pageHeight="1169" math="0" shadow="0">
      <root>
        <mxCell id="0" />
        <mxCell id="1" parent="0" />
        <mxCell id="fgSDfTHkzsOiUJdMMGMi-11" style="edgeStyle=orthogonalEdgeStyle;rounded=0;orthogonalLoop=1;jettySize=auto;html=1;" parent="1" source="fgSDfTHkzsOiUJdMMGMi-1" edge="1">
          <mxGeometry relative="1" as="geometry">
            <mxPoint x="155" y="360" as="targetPoint" />
          </mxGeometry>
        </mxCell>
        <mxCell id="fgSDfTHkzsOiUJdMMGMi-1" value="&lt;b style=&quot;border-color: var(--border-color); font-size: 18px;&quot;&gt;Write Character&lt;/b&gt;" style="rounded=1;whiteSpace=wrap;html=1;fillColor=#fff2cc;strokeColor=#d6b656;" parent="1" vertex="1">
          <mxGeometry x="90" y="410" width="130" height="60" as="geometry" />
        </mxCell>
        <mxCell id="fgSDfTHkzsOiUJdMMGMi-14" style="edgeStyle=orthogonalEdgeStyle;rounded=0;orthogonalLoop=1;jettySize=auto;html=1;" parent="1" source="fgSDfTHkzsOiUJdMMGMi-2" edge="1">
          <mxGeometry relative="1" as="geometry">
            <mxPoint x="270" y="330" as="targetPoint" />
          </mxGeometry>
        </mxCell>
        <mxCell id="fgSDfTHkzsOiUJdMMGMi-2" value="&lt;b style=&quot;border-color: var(--border-color); font-size: 18px;&quot;&gt;Convert into&lt;br style=&quot;border-color: var(--border-color);&quot;&gt;Image&lt;/b&gt;" style="rounded=1;whiteSpace=wrap;html=1;fillColor=#d5e8d4;strokeColor=#82b366;" parent="1" vertex="1">
          <mxGeometry x="90" y="300" width="120" height="60" as="geometry" />
        </mxCell>
        <mxCell id="fgSDfTHkzsOiUJdMMGMi-13" style="edgeStyle=orthogonalEdgeStyle;rounded=0;orthogonalLoop=1;jettySize=auto;html=1;entryX=0.5;entryY=0;entryDx=0;entryDy=0;" parent="1" source="fgSDfTHkzsOiUJdMMGMi-4" target="fgSDfTHkzsOiUJdMMGMi-10" edge="1">
          <mxGeometry relative="1" as="geometry" />
        </mxCell>
        <mxCell id="fgSDfTHkzsOiUJdMMGMi-4" value="" style="rounded=0;whiteSpace=wrap;html=1;dashed=1;fillColor=#f5f5f5;fontColor=#333333;strokeColor=#666666;" parent="1" vertex="1">
          <mxGeometry x="280" y="290" width="320" height="170" as="geometry" />
        </mxCell>
        <mxCell id="fgSDfTHkzsOiUJdMMGMi-6" value="&lt;b style=&quot;border-color: var(--border-color); font-size: 18px;&quot;&gt;Combined &amp;amp;&amp;nbsp;&lt;br style=&quot;border-color: var(--border-color);&quot;&gt;Filtering&lt;/b&gt;" style="rounded=1;whiteSpace=wrap;html=1;" parent="1" vertex="1">
          <mxGeometry x="295" y="310" width="130" height="60" as="geometry" />
        </mxCell>
        <mxCell id="fgSDfTHkzsOiUJdMMGMi-7" value="&lt;b style=&quot;border-color: var(--border-color); font-size: 18px;&quot;&gt;Binarize&amp;nbsp;&lt;br style=&quot;border-color: var(--border-color);&quot;&gt;Image&lt;/b&gt;" style="rounded=1;whiteSpace=wrap;html=1;" parent="1" vertex="1">
          <mxGeometry x="455" y="310" width="130" height="60" as="geometry" />
        </mxCell>
        <mxCell id="fgSDfTHkzsOiUJdMMGMi-8" value="&lt;h2 style=&quot;border-color: var(--border-color);&quot; id=&quot;f18-24720&quot; class=&quot;title r2022b&quot;&gt;&lt;font style=&quot;border-color: var(--border-color);&quot;&gt;Morphological Operations&lt;/font&gt;&lt;/h2&gt;" style="rounded=1;whiteSpace=wrap;html=1;" parent="1" vertex="1">
          <mxGeometry x="290" y="390" width="140" height="60" as="geometry" />
        </mxCell>
        <mxCell id="fgSDfTHkzsOiUJdMMGMi-9" value="&lt;b style=&quot;border-color: var(--border-color); font-size: 18px;&quot;&gt;&lt;br style=&quot;border-color: var(--border-color);&quot;&gt;Augmented&amp;nbsp;&lt;br style=&quot;border-color: var(--border-color);&quot;&gt;Data&lt;/b&gt;&lt;b style=&quot;border-color: var(--border-color); font-size: 18px;&quot;&gt;&lt;br style=&quot;border-color: var(--border-color);&quot;&gt;&amp;nbsp;&lt;/b&gt;" style="rounded=1;whiteSpace=wrap;html=1;" parent="1" vertex="1">
          <mxGeometry x="450" y="390" width="140" height="60" as="geometry" />
        </mxCell>
        <mxCell id="fgSDfTHkzsOiUJdMMGMi-20" style="edgeStyle=orthogonalEdgeStyle;rounded=0;orthogonalLoop=1;jettySize=auto;html=1;entryX=0.5;entryY=0;entryDx=0;entryDy=0;" parent="1" source="fgSDfTHkzsOiUJdMMGMi-10" target="fgSDfTHkzsOiUJdMMGMi-18" edge="1">
          <mxGeometry relative="1" as="geometry" />
        </mxCell>
        <mxCell id="fgSDfTHkzsOiUJdMMGMi-10" value="&lt;b style=&quot;border-color: var(--border-color);&quot;&gt;&lt;font style=&quot;font-size: 18px;&quot;&gt;Remove Unclear &amp;amp; Noisy Image&lt;/font&gt;&lt;/b&gt;" style="rounded=0;whiteSpace=wrap;html=1;" parent="1" vertex="1">
          <mxGeometry x="280" y="500" width="320" height="60" as="geometry" />
        </mxCell>
        <mxCell id="fgSDfTHkzsOiUJdMMGMi-15" value="&lt;b&gt;&lt;font style=&quot;font-size: 19px;&quot;&gt;Image Collection&lt;/font&gt;&lt;/b&gt;" style="text;html=1;align=center;verticalAlign=middle;resizable=0;points=[];autosize=1;strokeColor=none;fillColor=none;" parent="1" vertex="1">
          <mxGeometry x="65" y="470" width="180" height="40" as="geometry" />
        </mxCell>
        <mxCell id="fgSDfTHkzsOiUJdMMGMi-17" value="&lt;b style=&quot;&quot;&gt;&lt;font style=&quot;font-size: 19px;&quot;&gt;Image Processing&lt;/font&gt;&lt;/b&gt;" style="text;html=1;align=center;verticalAlign=middle;resizable=0;points=[];autosize=1;strokeColor=none;fillColor=none;" parent="1" vertex="1">
          <mxGeometry x="335" y="253" width="190" height="40" as="geometry" />
        </mxCell>
        <mxCell id="fgSDfTHkzsOiUJdMMGMi-18" value="&lt;h2 style=&quot;border-color: var(--border-color);&quot; id=&quot;f18-24720&quot; class=&quot;title r2022b&quot;&gt;&lt;font style=&quot;border-color: var(--border-color); font-size: 12px;&quot;&gt;Store Image(&lt;/font&gt;&lt;b style=&quot;font-size: 12px; background-color: initial; border-color: var(--border-color);&quot;&gt;5 Class)&lt;/b&gt;&lt;/h2&gt;" style="rounded=1;whiteSpace=wrap;html=1;fillColor=#dae8fc;strokeColor=#6c8ebf;" parent="1" vertex="1">
          <mxGeometry x="280" y="600" width="135" height="60" as="geometry" />
        </mxCell>
        <mxCell id="fgSDfTHkzsOiUJdMMGMi-19" value="&lt;h2 style=&quot;border-color: var(--border-color);&quot; id=&quot;f18-24720&quot; class=&quot;title r2022b&quot;&gt;&lt;font style=&quot;border-color: var(--border-color); font-size: 12px;&quot;&gt;Store Image(&lt;/font&gt;&lt;b style=&quot;border-color: var(--border-color); font-size: 12px; background-color: initial;&quot;&gt;583 Class)&lt;/b&gt;&lt;/h2&gt;" style="rounded=1;whiteSpace=wrap;html=1;fillColor=#dae8fc;strokeColor=#6c8ebf;" parent="1" vertex="1">
          <mxGeometry x="460" y="600" width="140" height="60" as="geometry" />
        </mxCell>
        <mxCell id="fgSDfTHkzsOiUJdMMGMi-21" style="edgeStyle=orthogonalEdgeStyle;rounded=0;orthogonalLoop=1;jettySize=auto;html=1;entryX=0.561;entryY=0.01;entryDx=0;entryDy=0;entryPerimeter=0;" parent="1" source="fgSDfTHkzsOiUJdMMGMi-10" target="fgSDfTHkzsOiUJdMMGMi-19" edge="1">
          <mxGeometry relative="1" as="geometry" />
        </mxCell>
      </root>
    </mxGraphModel>
  </diagram>
</mxfile>
