# Supplementary material for: CBD2023: A Hypercomplex Bangla Handwriting Character Recognition Data for Hierarchical Class Expansion
Source: Data Brief. 2023 Dec 8;52:109909. doi: 10.1016/j.dib.2023.109909 (PMC10789996; doi:10.1016/j.dib.2023.109909)
Supplement: Supplementary file 2 [file mmc2.zip]

Archive with 1 entries (1 files):
- Figure 5.drawio
