# Supplementary material for: CBD2023: A Hypercomplex Bangla Handwriting Character Recognition Data for Hierarchical Class Expansion
Source: Data Brief. 2023 Dec 8;52:109909. doi: 10.1016/j.dib.2023.109909 (PMC10789996; doi:10.1016/j.dib.2023.109909)
Supplement: Supplementary file 2 [file mmc2.zip › Figure 5.drawio]

<mxfile host="app.diagrams.net" modified="2023-11-27T08:48:35.259Z" agent="Mozilla/5.0 (Windows NT 10.0; Win64; x64) AppleWebKit/537.36 (KHTML, like Gecko) Chrome/119.0.0.0 Safari/537.36" etag="aKDMBs07TXYNQ1M45pdV" version="22.1.4" type="device">
  <diagram name="Page-1" id="R0Gv56KqvScUfLe-Y54N">
    <mxGraphModel dx="1114" dy="560" grid="1" gridSize="10" guides="1" tooltips="1" connect="1" arrows="1" fold="1" page="1" pageScale="1" pageWidth="850" pageHeight="1100" math="0" shadow="0">
      <root>
        <mxCell id="0" />
        <mxCell id="1" parent="0" />
        <mxCell id="m751GFkgUu2ITc95wQNR-4" value="" style="edgeStyle=orthogonalEdgeStyle;rounded=0;orthogonalLoop=1;jettySize=auto;html=1;" edge="1" parent="1" source="5_nchDh5tuagWmXWiCYW-2" target="5_nchDh5tuagWmXWiCYW-3">
          <mxGeometry relative="1" as="geometry" />
        </mxCell>
        <mxCell id="5_nchDh5tuagWmXWiCYW-2" value="&lt;font style=&quot;&quot;&gt;&lt;b style=&quot;border-color: var(--border-color);&quot;&gt;&lt;font style=&quot;font-size: 16px;&quot;&gt;Write Alphabet&lt;/font&gt;&lt;/b&gt;&lt;b style=&quot;font-size: 16px;&quot;&gt;&lt;br&gt;&lt;/b&gt;&lt;/font&gt;" style="rounded=1;whiteSpace=wrap;html=1;strokeWidth=2;fillColor=#f5f5f5;fontColor=#333333;strokeColor=#666666;" parent="1" vertex="1">
          <mxGeometry x="155" y="330" width="130" height="35" as="geometry" />
        </mxCell>
        <mxCell id="m751GFkgUu2ITc95wQNR-10" value="" style="edgeStyle=orthogonalEdgeStyle;rounded=0;orthogonalLoop=1;jettySize=auto;html=1;" edge="1" parent="1" source="5_nchDh5tuagWmXWiCYW-3" target="5_nchDh5tuagWmXWiCYW-5">
          <mxGeometry relative="1" as="geometry" />
        </mxCell>
        <mxCell id="5_nchDh5tuagWmXWiCYW-3" value="&lt;b style=&quot;border-color: var(--border-color); font-size: 16px;&quot;&gt;Convert&amp;nbsp;into&amp;nbsp;&lt;br style=&quot;border-color: var(--border-color);&quot;&gt;Image&lt;/b&gt;" style="rounded=1;whiteSpace=wrap;html=1;fillColor=#f5f5f5;fontColor=#333333;strokeColor=#666666;strokeWidth=2;" parent="1" vertex="1">
          <mxGeometry x="160" y="250" width="120" height="40" as="geometry" />
        </mxCell>
        <mxCell id="m751GFkgUu2ITc95wQNR-7" style="edgeStyle=orthogonalEdgeStyle;rounded=0;orthogonalLoop=1;jettySize=auto;html=1;entryX=0.5;entryY=0;entryDx=0;entryDy=0;" edge="1" parent="1" source="5_nchDh5tuagWmXWiCYW-4" target="5_nchDh5tuagWmXWiCYW-6">
          <mxGeometry relative="1" as="geometry" />
        </mxCell>
        <mxCell id="5_nchDh5tuagWmXWiCYW-4" value="&lt;b style=&quot;font-size: 16px;&quot;&gt;&lt;font style=&quot;font-size: 16px;&quot;&gt;Create Image Label&amp;nbsp;&lt;/font&gt;&lt;/b&gt;" style="rounded=1;whiteSpace=wrap;html=1;fillColor=#dae8fc;strokeColor=#6c8ebf;strokeWidth=2;" parent="1" vertex="1">
          <mxGeometry x="330" y="170" width="160" height="40" as="geometry" />
        </mxCell>
        <mxCell id="m751GFkgUu2ITc95wQNR-11" style="edgeStyle=orthogonalEdgeStyle;rounded=0;orthogonalLoop=1;jettySize=auto;html=1;entryX=0;entryY=0.5;entryDx=0;entryDy=0;" edge="1" parent="1" source="5_nchDh5tuagWmXWiCYW-5" target="5_nchDh5tuagWmXWiCYW-4">
          <mxGeometry relative="1" as="geometry" />
        </mxCell>
        <mxCell id="5_nchDh5tuagWmXWiCYW-5" value="&lt;font style=&quot;font-size: 16px;&quot;&gt;&lt;b&gt;Remove Noise&amp;nbsp; Image&lt;/b&gt;&lt;/font&gt;" style="rounded=1;whiteSpace=wrap;html=1;fillColor=#f5f5f5;strokeColor=#666666;strokeWidth=2;fontColor=#333333;" parent="1" vertex="1">
          <mxGeometry x="155" y="170" width="130" height="40" as="geometry" />
        </mxCell>
        <mxCell id="m751GFkgUu2ITc95wQNR-12" style="edgeStyle=orthogonalEdgeStyle;rounded=0;orthogonalLoop=1;jettySize=auto;html=1;" edge="1" parent="1" source="5_nchDh5tuagWmXWiCYW-6">
          <mxGeometry relative="1" as="geometry">
            <mxPoint x="410" y="320" as="targetPoint" />
          </mxGeometry>
        </mxCell>
        <mxCell id="5_nchDh5tuagWmXWiCYW-6" value="&lt;font size=&quot;1&quot; style=&quot;&quot;&gt;&lt;b style=&quot;font-size: 16px;&quot;&gt;Preprocess and Resize Image&lt;/b&gt;&lt;/font&gt;" style="rounded=1;whiteSpace=wrap;html=1;fillColor=#dae8fc;strokeColor=#6c8ebf;strokeWidth=2;" parent="1" vertex="1">
          <mxGeometry x="330" y="240" width="160" height="40" as="geometry" />
        </mxCell>
        <mxCell id="m751GFkgUu2ITc95wQNR-13" style="edgeStyle=orthogonalEdgeStyle;rounded=0;orthogonalLoop=1;jettySize=auto;html=1;" edge="1" parent="1" source="5_nchDh5tuagWmXWiCYW-7" target="5_nchDh5tuagWmXWiCYW-8">
          <mxGeometry relative="1" as="geometry" />
        </mxCell>
        <mxCell id="m751GFkgUu2ITc95wQNR-14" style="edgeStyle=orthogonalEdgeStyle;rounded=0;orthogonalLoop=1;jettySize=auto;html=1;entryX=0.5;entryY=0;entryDx=0;entryDy=0;" edge="1" parent="1" source="5_nchDh5tuagWmXWiCYW-7" target="5_nchDh5tuagWmXWiCYW-9">
          <mxGeometry relative="1" as="geometry" />
        </mxCell>
        <mxCell id="5_nchDh5tuagWmXWiCYW-7" value="&lt;font size=&quot;1&quot; style=&quot;&quot;&gt;&lt;b style=&quot;font-size: 16px;&quot;&gt;Binarization&amp;nbsp;&lt;/b&gt;&lt;/font&gt;" style="rounded=1;whiteSpace=wrap;html=1;fillColor=#dae8fc;strokeColor=#6c8ebf;" parent="1" vertex="1">
          <mxGeometry x="330" y="324.32" width="160" height="46.37" as="geometry" />
        </mxCell>
        <mxCell id="5_nchDh5tuagWmXWiCYW-21" style="edgeStyle=orthogonalEdgeStyle;rounded=0;orthogonalLoop=1;jettySize=auto;html=1;exitX=0.5;exitY=1;exitDx=0;exitDy=0;strokeWidth=2;" parent="1" source="5_nchDh5tuagWmXWiCYW-8" target="5_nchDh5tuagWmXWiCYW-10" edge="1">
          <mxGeometry relative="1" as="geometry" />
        </mxCell>
        <mxCell id="5_nchDh5tuagWmXWiCYW-8" value="&lt;font size=&quot;1&quot; style=&quot;&quot;&gt;&lt;b style=&quot;font-size: 16px;&quot;&gt;Train&lt;/b&gt;&lt;/font&gt;" style="rounded=1;whiteSpace=wrap;html=1;dashed=1;strokeWidth=2;fillColor=#d5e8d4;strokeColor=#82b366;" parent="1" vertex="1">
          <mxGeometry x="290" y="403.18" width="100" height="40" as="geometry" />
        </mxCell>
        <mxCell id="m751GFkgUu2ITc95wQNR-16" style="edgeStyle=orthogonalEdgeStyle;rounded=0;orthogonalLoop=1;jettySize=auto;html=1;entryX=1;entryY=0.75;entryDx=0;entryDy=0;" edge="1" parent="1" source="5_nchDh5tuagWmXWiCYW-9" target="5_nchDh5tuagWmXWiCYW-12">
          <mxGeometry relative="1" as="geometry">
            <Array as="points">
              <mxPoint x="570" y="423" />
              <mxPoint x="570" y="590" />
            </Array>
          </mxGeometry>
        </mxCell>
        <mxCell id="5_nchDh5tuagWmXWiCYW-9" value="&lt;font size=&quot;1&quot; style=&quot;&quot;&gt;&lt;b style=&quot;font-size: 16px;&quot;&gt;Test&lt;/b&gt;&lt;/font&gt;" style="rounded=1;whiteSpace=wrap;html=1;dashed=1;strokeWidth=2;fillColor=#d5e8d4;strokeColor=#82b366;" parent="1" vertex="1">
          <mxGeometry x="430" y="403.18" width="106.5" height="40" as="geometry" />
        </mxCell>
        <mxCell id="m751GFkgUu2ITc95wQNR-15" style="edgeStyle=orthogonalEdgeStyle;rounded=0;orthogonalLoop=1;jettySize=auto;html=1;" edge="1" parent="1" source="5_nchDh5tuagWmXWiCYW-10">
          <mxGeometry relative="1" as="geometry">
            <mxPoint x="420" y="510" as="targetPoint" />
          </mxGeometry>
        </mxCell>
        <mxCell id="5_nchDh5tuagWmXWiCYW-10" value="&lt;b style=&quot;&quot;&gt;&lt;font style=&quot;font-size: 16px;&quot;&gt;Pass model&lt;/font&gt;&lt;/b&gt;" style="rounded=1;whiteSpace=wrap;html=1;dashed=1;" parent="1" vertex="1">
          <mxGeometry x="285" y="490" width="110" height="40" as="geometry" />
        </mxCell>
        <mxCell id="m751GFkgUu2ITc95wQNR-17" style="edgeStyle=orthogonalEdgeStyle;rounded=0;orthogonalLoop=1;jettySize=auto;html=1;entryX=1;entryY=0.5;entryDx=0;entryDy=0;" edge="1" parent="1" source="5_nchDh5tuagWmXWiCYW-11" target="5_nchDh5tuagWmXWiCYW-12">
          <mxGeometry relative="1" as="geometry">
            <Array as="points">
              <mxPoint x="490" y="580" />
            </Array>
          </mxGeometry>
        </mxCell>
        <mxCell id="5_nchDh5tuagWmXWiCYW-11" value="&lt;b style=&quot;&quot;&gt;&lt;font style=&quot;font-size: 16px;&quot;&gt;Evaluation Metrics&lt;/font&gt;&lt;/b&gt;" style="rounded=1;whiteSpace=wrap;html=1;dashed=1;" parent="1" vertex="1">
          <mxGeometry x="425" y="490" width="130" height="40" as="geometry" />
        </mxCell>
        <mxCell id="5_nchDh5tuagWmXWiCYW-12" value="&lt;font size=&quot;1&quot; style=&quot;&quot;&gt;&lt;b style=&quot;font-size: 16px;&quot;&gt;Test Model&lt;/b&gt;&lt;/font&gt;" style="rounded=1;whiteSpace=wrap;html=1;fillColor=#bac8d3;strokeColor=#23445d;dashed=1;" parent="1" vertex="1">
          <mxGeometry x="355" y="560" width="120" height="40" as="geometry" />
        </mxCell>
      </root>
    </mxGraphModel>
  </diagram>
</mxfile>
